# Supplementary material for: Biochar as a protective adsorbent against cadmium and lead stress in parsley (Petroselinum crispum): a study on growth, nutrient uptake, and antioxidant enzyme activities
Source: PeerJ. 2026 Apr 8;14:e21144. doi: 10.7717/peerj.21144 (PMC13069937; doi:10.7717/peerj.21144)
Supplement: Supplemental Information 1 — The complete raw data used for all statistical analyses including treatment groups, replicate values, and measured parameters. [file peerj-14-21144-s001.xlsx]

## Sheet: Sayfa1
	Applications		Cd	Pb	Dry Weight	N	P	K	Ca	Mg	Fe	Zn	Mn	Cu	CAT	POD	APX
			mg kg-1		g pot-1	%					mg kg-1				EU g⁻¹ fw
			1.35	14.35	10.55	1.68	0.125	3.53	1.38	0.94	279.5	31.5	141.3	9.9	78.2128	0.0834389	0.570329
		Control	1.23	14.8	10.43	1.71	0.121	3.69	1.35	0.91	270.4	33.5	137.4	9.1	82.9309	0.0801418	0.587912
			1.29	13.9	10.31	1.74	0.129	3.61	1.42	0.92	261.3	29.5	133.5	8.4	76.8245	0.0763396	0.688373
			5.65	26.5	9.25	3.2	0.154	4.93	1.89	0.84	346.9	45.1	118.9	11.13	47.0479	0.0316943	0.40951
		2.5 mg Cd kg-1	5.26	27.4	8.85	3.16	0.153	5.02	1.53	0.82	348.8	45.3	117.3	11.2	48.7926	0.0236643	0.555844
			5.45	28.3	9.05	3.25	0.153	5.11	1.71	0.83	350.8	45.6	115.66	11.28	53.6383	0.0376084	0.42927
			8.98	26.45	6.55	3.63	0.143	4.91	1.89	0.93	273.05	38.9	90.3	7.8	42.4587	0.00394405	0.306893
	%0 BC	5 mg Cd kg-1	9.63	28.9	6.23	3.52	0.149	5.3	1.92	0.88	291.1	44.8	91.8	7.6	37.016	0.00957841	0.477222
			9.3	24	6.39	3.57	0.137	4.52	1.9	0.9	255	33.1	88.8	8.04	41.0745	0.0185934	0.338261
			2.25	39.4	7.99	3.9	0.303	3.61	2.05	0.82	122.9	78.8	133.7	17.8	52.9096	0.0249031	0.404095
		2.5 mg Pb kg-1	2.01	38.5	8.25	3.6	0.295	3.65	2.12	0.86	126.4	82.4	144.6	17.4	49.4415	0.0201418	0.413786
			2.13	38.95	8.12	4.2	0.311	3.58	2.08	0.84	124.6	80.6	139.15	18.24	52.8192	0.0198621	0.341358
			2.25	27.1	4.99	3.37	0.162	5.13	2.17	0.76	216.8	41.7	113.7	9.72	49.8671	0.0191718	0.235165
		5 mg Pb kg-1	2.36	28.35	5.23	3.45	0.165	5.19	2.09	0.74	208.2	42.7	119.1	9.14	45.1915	0.0158621	0.128272
			2.3	29.6	5.11	3.3	0.163	5.16	2.01	0.75	225.4	40.8	108.4	9.4	44.0958	0.0148747	0.128272
			1.11	25.9	11.23	3.1	0.186	4.93	2.01	0.88	674.6	50.9	147.5	10.01	83.5798	0.0853586	0.641358
		Control	1.23	26.35	11.05	3.2	0.184	4.98	2.12	0.85	690.3	52.7	142.1	10.34	85.3245	0.0792467	0.653955
			1.17	26.8	10.88	3.15	0.188	4.88	2.23	0.86	658.9	49.1	152.9	10.2	76.1118	0.0861167	0.788821
			4.25	29.6	10.22	0.9	0.116	5.09	1.85	0.87	161.2	41.7	104.2	7.35	68.5958	0.0387352	0.552747
		2.5 mg Cd kg-1	4.36	24.6	9.99	1.24	0.128	5.1	1.68	0.85	165.9	42.9	108.3	7.5	65.8298	0.0471868	0.491708
			4.3	27.1	10.1	1.58	0.122	5.08	1.52	0.89	170.7	42.3	106.2	7.4	72.7979	0.0501418	0.54965
			7.65	33.9	9.99	2.8	0.115	5.35	1.77	0.93	159.7	37.2	89.9	4.76	60.6064	0.0314405	0.407962
	%1 BC	5 mg Cd kg-1	8.25	32.55	9.25	2.4	0.12	5.41	1.48	0.91	144	36.5	85.4	5.3	57.383	0.0292727	0.413786
			7.95	31.2	9.62	2.6	0.125	5.29	1.2	0.89	128.4	35.8	80.9	5.88	55.5372	0.0217516	0.504095
			2.32	29.85	8.89	3.58	0.165	5.25	1.55	0.95	553.2	61.5	168.7	8.19	58.0319	0.0698661	0.438261
		2.5 mg Pb kg-1	2.02	28.9	9.02	3.61	0.175	5.02	1.66	0.97	565.1	59.4	177.8	10.5	63.8032	0.0628503	0.584115
			2.17	30.8	8.95	3.56	0.17	5.48	1.6	0.96	559.1	63.7	173.2	9.3	60.2546	0.0598661	0.4762
			1.99	27.7	6.33	2.48	0.17	5.22	2.23	0.88	520.1	63.1	190.7	8.3	55.2553	0.0516982	0.302617
		5 mg Pb kg-1	1.88	28.3	6.23	2.53	0.167	5.24	2.25	0.87	540.5	56.6	188.3	8.24	57.8085	0.0514397	0.307483
			1.93	27.1	6.44	2.44	0.173	5.21	2.22	0.86	499.8	59.8	193.2	8.41	51.4096	0.0408471	0.405494
